# Supplementary material for: Chemoenzymatic Synthesis of ABC-Type Enantiostructured Triacylglycerols by the Use of the p-Methoxybenzyl Protective Group
Source: Molecules. 2024 Apr 5;29(7):1633. doi: 10.3390/molecules29071633 (PMC11013301; doi:10.3390/molecules29071633)
Supplement: Supplementary file 1 [file molecules-29-01633-s001.zip]

Archive with 1 entries (1 files):
- molecules-2940333-supplementary.pdf
